# Supplementary material for: Calcium Handling Remodeling Underlies Impaired Sympathetic Stress Response in Ventricular Myocardium from Cacna1c Haploinsufficient Rats
Source: Int J Mol Sci. 2023 Jun 6;24(12):9795. doi: 10.3390/ijms24129795 (PMC10298289; doi:10.3390/ijms24129795)
Supplement: Supplementary file 1 [file ijms-24-09795-s001.zip]

Archive with 1 entries (1 files):
- ijms-2394028-supplementary.pdf
